# Supplementary material for: Comparative Studies on the Anti-Inflammatory and Apoptotic Activities of Four Greek Essential Oils: Involvement in the Regulation of NF-κΒ and Steroid Receptor Signaling
Source: Life (Basel). 2023 Jul 10;13(7):1534. doi: 10.3390/life13071534 (PMC10381560; doi:10.3390/life13071534)
Supplement: Supplementary file 1 [file life-13-01534-s001.zip]

Archive with 3 entries (3 files):
- Supplementary Data S1. Chemical composition of essential oils.pdf
- Supplementary Figure S4.pdf
- Supplementary Figures S1-S3.pdf
